# Supplementary material for: High-Throughput Screening Campaign Identified a Potential Small Molecule RXFP3/4 Agonist
Source: Molecules. 2021 Dec 11;26(24):7511. doi: 10.3390/molecules26247511 (PMC8709172; doi:10.3390/molecules26247511)
Supplement: Supplementary file 1 [file molecules-26-07511-s001.zip]

Archive with 1 entries (1 files):
- molecules-1447788-supplementary.pdf
